# Supplementary material for: Screening of the Pandemic Response Box Library Identified CRM1/XPO1 as an Anti-Mammarenavirus Druggable Target
Source: Viruses. 2026 Jan 12;18(1):103. doi: 10.3390/v18010103 (PMC12846378; doi:10.3390/v18010103)
Supplement: Supplementary file 1 [file viruses-18-00103-s001.zip]

Archive with 1 entries (1 files):
- viruses-4030805-supplementary.xlsx
