# Supplementary material for: Screening of the Pandemic Response Box Library Identified CRM1/XPO1 as an Anti-Mammarenavirus Druggable Target
Source: Viruses. 2026 Jan 12;18(1):103. doi: 10.3390/v18010103 (PMC12846378; doi:10.3390/v18010103)
Supplement: Supplementary file 1 [file viruses-18-00103-s001.zip › viruses-4030805-supplementary.xlsx]

## Sheet: Sheet1
Summary of Selected Compounds from First Screening
Retest B			Retest A
Triplicate wells @ 5uM #2			Triplicate wells @ 5uM #1….......				1st round selected compounds @5uM
GFP	Viability			% GFP	% VC viability			% GFP	% VC viability
21	77.0865		A: A4	18	70		A4	12	80		Fenbendazole	ANTIFUNGALS		Fenbendazole is a benzimidazole that acts by binding to tubulin, an essential structural protein of microtubules. By blocking the microtubuless in worms the uptake of glucose is blocked which eventually depletes glycogen reserves. Dewormer against GIT parasites.
12.3819	75.6187		A: F9	13	68		F9	13	82		Trimetrexate	ANTIBACTERIALS		Synthetic inhibitor of the enzyme dihydrofolate reductase (DHFR). IV infusion
			A: G6	34	73		G6	12	92		Olorofim	ANTIFUNGALS		Inhibits dihydroorotate dehydrogenase, a key enzyme in the biosynthesis of pyrimidines. Oral and iv
			A: A3	6	55		A3	7	70		Ciclopirox	ANTIFUNGALS		Ciclopirox exerts its action by binding to and chelating trivalent cations, such as Fe3+ and Al3+, thereby inhibiting the availability of essential co-factors for enzymes. This may lead to a loss of activity of enzymes that are essential for cellular metabolism, organization of cell wall structure and other crucial cell functions. In addition, ciclopirox exerts its anti-inflammatory activity by i…
			A: H3	6	43		H3	5	67		Alexidine	ANTIFUNGALS		AXD is an anticancer drug that targets a mitochondrial tyrosine phosphatase, PTPMT1, in mammalian cells and causes mitochondrial apoptosis (11)
			B: D10	85	94		D10	15	90		CHEMBL2335419	ANTIBACTERIALS		Target? Dihydrofolate reductase (Staphylococcus aureus). Inhibist purine synthesis???
47	93		B: D2	16	86		D2	7	64		CHEMBL2426244	ANTIBACTERIALS
			B: G2	100	104		G2	8	75		CHEMBL88614	ANTIBACTERIALS
			B: H5	5	17		H5	7	52		ESI-09	ANTIBACTERIALS		ESI-09 is a potent, specific inhibitor of EPAC (exchange protein directly activated by cAMP). ESI-09 inhibits EPAC1 and EPAC2 with IC50 values of 3.2 and 1.4 μM, respectively, with no activity against PKA at 25 μM. In pancreatic cell lines, the compound blocks phosphorylation of Akt and insulin secretion. ESI-09 inhibits migration of pancreatic cancer cell lines
			C: D6	93	92		D6	15	101		CHEMBL420517	ANTIBACTERIALS
			C: F6	57	83		F6	18	88		CHEMBL501263	ANTIBACTERIALS
			C: G4	22	74		G4	17	87		GNF-Pf-117	ANTIBACTERIALS		A qHTS for Small Molecule Inhibitors of Shiga Toxin. Inhibition of tubulin polymerization
			D: A10	43	82		A10	9	88		WO 2002014324	ANTIVIRALS		The invention is novel compounds of formula (I) which exhibit an improved therapeutic index and improved metabolic stability which are useful in the treatment and/or prevention of herpes viral infections. Novel intermediates useful in the synthesis of the final compounds are also part of the invention.
6	96		D: C7	5	91		C7	5	86		WO 2006118607 A2	ANTIVIRALS		The present invention relates to compounds that are useful in the treatment of viruses belonging to Flaviviridae, including flaviviruses, pestiviruses, and hepaciviruses. The invention includes compounds useful for the treatment or prophylaxis of dengue fever, yellow fever, West Nile virus, and HCV.
			D: D5	24	104		D5	18	89		6-azacytidine	ANTIVIRALS		6-azacytidine demonstrates activity against adenoviruses types 1, 2, 5. It inhibit synthesis of viral DNA and proteins. 6-AC shows antiherpetic and antiinfluenza action during experimental infection in mice. 6-AC is prospective for drug development as an antiviral substance with a wide spectrum of activity. Nucleoside analogue
15	56		D: F2	18	68		F2	20	69		Topotecan	ANTIVIRALS		Topoisomerase 1 inhibitor. Topoisomerase enzymes control the manipulation of the structure of DNA necessary for cell division and replication.
12	98		D: F5	7	107		F5	6	87		Ro-24-7429	ANTIVIRALS		Ro24-7429 is a potent and orally active HIV-1 transactivator protein Tat antagonist. Ro24-7429 is also a runt-related transcription factor 1 (RUNX1) inhibitor. Ro24-7429 has anti-HIV, antifibrotic and anti-inflammatory effects.
			D: G11	5	10		G11	5	12		Panobinostat	ANTIVIRALS		Panobinostat is a cinnamic hydroxamic acid analogue with potential antineoplastic activity. Panobinostat selectively inhibits histone deacetylase (HDAC), inducing hyperacetylation of core histone proteins, which may result in modulation of cell cycle protein expression, cell cycle arrest in the G2/M phase and apoptosis. In addition, this agent appears to modulate the expression of angiogenesis-re…
11	65		E: C6	9	79		C6	10	90		Triapine	ANTIVIRALS		A synthetic heterocyclic carboxaldehyde thiosemicarbazone with potential antineoplastic activity. Triapine inhibits the enzyme ribonucleotide reductase, resulting in the inhibition of the conversion of ribonucleoside diphosphates to deoxyribonucleotides necessary for DNA synthesis. This agent has been shown to inhibit tumor growth in vitro.
8	84		E: H5	7	93		H5	6	98		Verdinexor	ANTIVIRALS		Verdinexor inhibits the viability of Jurkat, OCI-Ly3, OCI-Ly10, and CLBL1 cells with IC50 of 0.3 nM, 2.1 nM, 41.8 nM, and 8.5 nM, respectively. KPT-335 also induces apoptosis in CLBL1 cells and primary canine DLBCL cells that express XPO1 and SINE [68]. Verdinexor potently and selectively inhibits vRNP export and effectively inhibits the replication of various influenza virus A and B strains, inc…
14	72		E: H7	10	86		H7	6	89		WO 2016057518	ANTIVIRALS		ANTI-VIRAL COMPOUNDS, PHARMACEUTICAL COMPOSITIONS, AND METHODS OF USE THEREOF (Patent app)
5	15		E: B8	4	31		B8	4	24		Fludarabine	ANTIVIRALS		Fludarabine is a purine analogue and antineoplastic agent. Fludarabine inhibits DNA synthesis by interfering with ribonucleotide reductase and DNA polymerase. It is active against both dividing and resting cells. Being phosphorylated, fludarabine is ionized at physiologic pH and is effectually trapped in blood. This provides some level of specificity for blood cells, both cancerous and healthy.
